# Supplementary material for: Free tools for crystallographic symmetry handling and visualization
Source: J Appl Crystallogr. 2024 Sep 20;57(Pt 5):1618–39. doi: 10.1107/S1600576724007659 (PMC11460394; doi:10.1107/S1600576724007659)
Supplement: Supplementary file 1 [file j-57-01618-sup1.zip]

Archive with 4 entries (4 files):
- THIOUR19.cif
- THIOUR05.cif
- THIOUR02.cif
- THIOUR01.cif
