# Supplementary material for: Free tools for crystallographic symmetry handling and visualization
Source: J Appl Crystallogr. 2024 Sep 20;57(Pt 5):1618–39. doi: 10.1107/S1600576724007659 (PMC11460394; doi:10.1107/S1600576724007659)
Supplement: Supplementary file 1 [file j-57-01618-sup1.zip › THIOUR19.cif]

data_CSD_CIF_THIOUR19
_audit_creation_date 2002-06-14
_audit_creation_method CSD-ConQuest-V1
_database_code_CSD THIOUR19
_database_code_depnum_ccdc_archive 'CCDC 1270550'
_chemical_formula_sum 'C1 H4 N2 S1'
_chemical_formula_moiety
;
C1 H4 N2 S1
;
_journal_coden_Cambridge 61
_journal_volume 69
_journal_year 2000
_journal_page_first 2895
_journal_name_full 'J.Phys.Soc.Jpn. '
loop_
_publ_author_name
"T.Asahi"
"K.Hasebe"
"A.Onodera"
_chemical_name_systematic
;
Thiourea
;
_cell_volume    973.683
_exptl_special_details
;
high pressure phase VI polymorph
phase transition from the para-electric phase V occurs at 0.35GPa
Cell parameters are an average of measurements on three specimens at 0.98, 
0.96 and 0.96GPa, which are also given in the paper
;
_exptl_crystal_preparation 'methanol'
_diffrn_ambient_temperature 295
_diffrn_ambient_pressure 970000.0
#These two values have been output from a single CSD field.
_refine_ls_R_factor_gt 0.036
_refine_ls_wR_factor_gt 0.036
_symmetry_cell_setting orthorhombic
_symmetry_space_group_name_H-M 'P b n m'
_symmetry_Int_Tables_number 62
loop_
_symmetry_equiv_pos_site_id
_symmetry_equiv_pos_as_xyz
1 x,y,z
2 -x,-y,1/2+z
3 1/2+x,1/2-y,-z
4 1/2-x,1/2+y,1/2-z
5 -x,-y,-z
6 x,y,-1/2-z
7 -1/2-x,-1/2+y,z
8 -1/2+x,-1/2-y,-1/2+z
_cell_length_a 5.503
_cell_length_b 7.138
_cell_length_c 24.788
_cell_angle_alpha 90
_cell_angle_beta 90
_cell_angle_gamma 90
_cell_formula_units_Z 12
loop_
_atom_type_symbol
_atom_type_radius_bond
C 0.68
H 0.23
N 0.68
S 1.02
loop_
_atom_site_label
_atom_site_type_symbol
_atom_site_fract_x
_atom_site_fract_y
_atom_site_fract_z
S1 S -0.0642(5) -0.0467(5) 0.25000
C1 C 0.2413(19) -0.0076(13) 0.25000
N1 N 0.3630(9) 0.0023(8) 0.2043(2)
H1 H 0.500(9) 0.022(7) 0.207(2)
H2 H 0.301(9) -0.010(6) 0.174(2)
S2 S 0.1382(3) 0.0194(3) 0.08102(8)
C2 C -0.1278(11) 0.1405(9) 0.0854(3)
N2 N -0.2646(15) 0.1589(8) 0.0417(2)
N3 N -0.1994(11) 0.2212(8) 0.1305(2)
H3 H -0.404(8) 0.214(7) 0.047(2)
H4 H -0.262(12) 0.100(6) 0.011(2)
H5 H -0.348(8) 0.272(7) 0.133(2)
H6 H -0.140(9) 0.191(7) 0.167(2)
#END
