# Supplementary material for: Free tools for crystallographic symmetry handling and visualization
Source: J Appl Crystallogr. 2024 Sep 20;57(Pt 5):1618–39. doi: 10.1107/S1600576724007659 (PMC11460394; doi:10.1107/S1600576724007659)
Supplement: Supplementary file 1 [file j-57-01618-sup1.zip › THIOUR05.cif]

data_CSD_CIF_THIOUR05
_audit_creation_date 1989-06-23
_audit_creation_method CSD-ConQuest-V1
_database_code_CSD THIOUR05
_database_code_depnum_ccdc_archive 'CCDC 1270536'
_chemical_formula_sum 'C1 H4 N2 S1'
_chemical_formula_moiety
;
C1 H4 N2 S1
;
_journal_coeditor_code "IUCr AS0047"
_journal_coden_Cambridge 622
_journal_volume 44
_journal_year 1988
_journal_page_first 441
_journal_name_full 'Acta Crystallogr.,Sect.B:Struct.Sci. '
loop_
_publ_author_name
"S.Tanisaki"
"H.Mashiyama"
"K.Hasebe"
_chemical_name_systematic
;
Thiourea
;
_cell_volume   3170.650
_exptl_crystal_density_diffrn 1.435
_exptl_special_details
;
commensurate phase between phase I and phase II polymorph; polymorph II'

;
_diffrn_ambient_temperature 170
_diffrn_special_details
;
Authors report coords. for model 2. The difference between the two models is 
the shift of molecules by cdeltaz=1/18 along the c axis. The models are not 
related by an antiphase domain
;
#These two values have been output from a single CSD field.
_refine_ls_R_factor_gt 0.044
_refine_ls_wR_factor_gt 0.044
_symmetry_cell_setting orthorhombic
_symmetry_space_group_name_H-M 'P b n m'
_symmetry_Int_Tables_number 62
loop_
_symmetry_equiv_pos_site_id
_symmetry_equiv_pos_as_xyz
1 x,y,z
2 -x,-y,1/2+z
3 1/2+x,1/2-y,-z
4 1/2-x,1/2+y,1/2-z
5 -x,-y,-z
6 x,y,-1/2-z
7 -1/2-x,-1/2+y,z
8 -1/2+x,-1/2-y,-1/2+z
_cell_length_a 5.467(1)
_cell_length_b 7.545(1)
_cell_length_c 76.867(11)
_cell_angle_alpha 90
_cell_angle_beta 90
_cell_angle_gamma 90
_cell_formula_units_Z 36
loop_
_atom_type_symbol
_atom_type_radius_bond
C 0.68
H 0.23
N 0.68
S 1.02
loop_
_atom_site_label
_atom_site_type_symbol
_atom_site_fract_x
_atom_site_fract_y
_atom_site_fract_z
S1 S 0.1016(4) 0.0253(3) 0.25000
C1 C -0.1940(15) 0.1024(10) 0.25000
N1 N -0.3121(10) 0.1305(7) 0.26480
H1 H -0.418(15) 0.207(10) 0.2644(11)
H2 H -0.241(16) 0.1417(99) 0.2729(10)
S2 S 0.1028(3) 0.0217(2) 0.36100
C2 C -0.1921(11) 0.0985(7) 0.36110(8)
N2 N -0.3099(10) 0.1295(8) 0.34660
N3 N -0.3087(10) 0.1273(8) 0.37616(7)
H3 H -0.235(16) 0.121(10) 0.3343(10)
H4 H -0.445(15) 0.188(10) 0.3485(11)
H5 H -0.466(15) 0.186(10) 0.3756(11)
H6 H -0.235(15) 0.1181(96) 0.38689(97)
S3 S 0.1139(3) -0.0004(2) 0.47224(2)
C3 C -0.1742(12) 0.0939(7) 0.47260
N4 N -0.2912(10) 0.1302(8) 0.45790
N5 N -0.2841(11) 0.1306(8) 0.48750
H7 H -0.239(14) 0.1094(90) 0.44964(90)
H8 H -0.465(15) 0.192(10) 0.4595(11)
H9 H -0.460(15) 0.201(10) 0.4862(11)
H10 H -0.230(14) 0.1105(98) 0.49668(97)
S4 S 0.1228(3) -0.0280(2) 0.58329(2)
C4 C -0.1520(11) 0.0828(7) 0.58356(8)
N6 N -0.2578(12) 0.1293(7) 0.56883(7)
N7 N -0.2555(11) 0.1274(7) 0.59840
H11 H -0.213(14) 0.0884(95) 0.55814(99)
H12 H -0.378(15) 0.1840(99) 0.5697(10)
H13 H -0.395(15) 0.208(10) 0.5967(11)
H14 H -0.212(14) 0.0944(94) 0.60796(96)
S5 S 0.1253(2) -0.0426(2) 0.69433(3)
C5 C -0.1436(9) 0.0761(6) 0.69457(11)
N8 N -0.2508(11) 0.1225(7) 0.67970
N9 N -0.2455(11) 0.1236(7) 0.70930
H15 H -0.200(13) 0.0850(92) 0.66981(92)
H16 H -0.405(15) 0.20(1) 0.6815(10)
H17 H -0.386(15) 0.191(10) 0.7085(11)
H18 H -0.195(13) 0.08600 0.71900
#END
