# Supplementary material for: Free tools for crystallographic symmetry handling and visualization
Source: J Appl Crystallogr. 2024 Sep 20;57(Pt 5):1618–39. doi: 10.1107/S1600576724007659 (PMC11460394; doi:10.1107/S1600576724007659)
Supplement: Supplementary file 1 [file j-57-01618-sup1.zip › THIOUR02.cif]

data_CSD_CIF_THIOUR02
_audit_creation_date 1971-12-31
_audit_creation_method CSD-ConQuest-V1
_database_code_CSD THIOUR02
_database_code_depnum_ccdc_archive 'CCDC 1270533'
_chemical_formula_sum 'C1 H4 N2 S1'
_chemical_formula_moiety
;
C1 H4 N2 S1
;
_journal_coeditor_code "IUCr A05924"
_journal_coden_Cambridge 108
_journal_volume 24
_journal_year 1968
_journal_page_first 410
_journal_name_full 'Acta Crystallogr.,Sect.A:Cryst.Phys.,Diffr.,Theor.Crystallogr. '
loop_
_publ_author_name
"M.M.Elcombe"
"J.C.Taylor"
_chemical_name_systematic
;
Thiourea
;
_cell_volume    351.774
_exptl_special_details
;
polymorph I
BOND C1-S2 SHOULD BE 1.723 NOT 1.732

;
_diffrn_ambient_temperature 110
_diffrn_radiation_probe 'neutron radiation'
_symmetry_cell_setting orthorhombic
_symmetry_space_group_name_H-M 'P 21 m a'
_symmetry_Int_Tables_number 26
loop_
_symmetry_equiv_pos_site_id
_symmetry_equiv_pos_as_xyz
1 x,y,z
2 1/2+x,-y,-z
3 x,-y,z
4 1/2+x,y,-z
_cell_length_a 7.516(7)
_cell_length_b 8.519(10)
_cell_length_c 5.494(5)
_cell_angle_alpha 90
_cell_angle_beta 90
_cell_angle_gamma 90
_cell_formula_units_Z 4
loop_
_atom_type_symbol
_atom_type_radius_bond
C 0.68
H 0.20
N 0.68
S 0.99
loop_
_atom_site_label
_atom_site_type_symbol
_atom_site_fract_x
_atom_site_fract_y
_atom_site_fract_z
C1 C 0.07330 0.00000 0.04550
H1 H 0.13650 0.13050 -0.25060
H2 H 0.07720 0.23780 0.00520
N1 N 0.10000 0.13370 -0.07560
S1 S 0.00620 0.00000 0.34540
C2 C -0.09850 0.50000 0.38600
H3 H -0.21690 0.36980 0.65060
H4 H -0.10280 0.26140 0.42710
N2 N -0.14750 0.36560 0.49120
S2 S 0.02720 0.50000 0.12150
#END
