# Supplementary material for: Free tools for crystallographic symmetry handling and visualization
Source: J Appl Crystallogr. 2024 Sep 20;57(Pt 5):1618–39. doi: 10.1107/S1600576724007659 (PMC11460394; doi:10.1107/S1600576724007659)
Supplement: Supplementary file 1 [file j-57-01618-sup1.zip › THIOUR01.cif]

data_CSD_CIF_THIOUR01
_audit_creation_date 1971-12-31
_audit_creation_method CSD-ConQuest-V1
_database_code_CSD THIOUR01
_database_code_depnum_ccdc_archive 'CCDC 1270532'
_chemical_formula_sum 'C1 H4 N2 S1'
_chemical_formula_moiety
;
C1 H4 N2 S1
;
_journal_coeditor_code "IUCr A05924"
_journal_coden_Cambridge 108
_journal_volume 24
_journal_year 1968
_journal_page_first 410
_journal_name_full 'Acta Crystallogr.,Sect.A:Cryst.Phys.,Diffr.,Theor.Crystallogr. '
loop_
_publ_author_name
"M.M.Elcombe"
"J.C.Taylor"
_chemical_name_systematic
;
Thiourea
;
_cell_volume    360.736
_exptl_special_details
;
polymorph V

;
_diffrn_ambient_temperature ?
_diffrn_radiation_probe 'neutron radiation'
_diffrn_special_details
;
The study was carried out at room temperature,in the range 283-303K

;
_symmetry_cell_setting orthorhombic
_symmetry_space_group_name_H-M 'P n m a'
_symmetry_Int_Tables_number 62
loop_
_symmetry_equiv_pos_site_id
_symmetry_equiv_pos_as_xyz
1 x,y,z
2 1/2-x,-y,1/2+z
3 1/2+x,1/2-y,1/2-z
4 -x,1/2+y,-z
5 -x,-y,-z
6 -1/2+x,y,-1/2-z
7 -1/2-x,-1/2+y,-1/2+z
8 x,-1/2-y,z
_cell_length_a 7.655(7)
_cell_length_b 8.537(7)
_cell_length_c 5.520(7)
_cell_angle_alpha 90
_cell_angle_beta 90
_cell_angle_gamma 90
_cell_formula_units_Z 4
loop_
_atom_type_symbol
_atom_type_radius_bond
C 0.68
H 0.20
N 0.68
S 0.99
loop_
_atom_site_label
_atom_site_type_symbol
_atom_site_fract_x
_atom_site_fract_y
_atom_site_fract_z
C1 C 0.09060 0.25000 -0.16350
H1 H 0.18420 0.37610 -0.44050
H2 H 0.09550 0.48700 -0.20540
N1 N 0.13070 0.38290 -0.27730
S1 S -0.00730 0.25000 0.11480
#END
